# Supplementary material for: Circulating Exosomal miR-221 from Maternal Obesity Inhibits Angiogenesis via Targeting Angptl2
Source: Int J Mol Sci. 2021 Sep 26;22(19):10343. doi: 10.3390/ijms221910343 (PMC8508603; doi:10.3390/ijms221910343)
Supplement: Supplementary file 1 [file ijms-22-10343-s001.zip]

Archive with 1 entries (1 files):
- ijms-1371319-supplementary.pdf
